# Supplementary material for: Membrane type 1 matrix metalloproteinase promotes LDL receptor shedding and accelerates the development of atherosclerosis
Source: Nat Commun. 2021 Mar 25;12:1889. doi: 10.1038/s41467-021-22167-3 (PMC7994674; doi:10.1038/s41467-021-22167-3)
Supplement: Supplementary file 4 — Source Data [file 41467_2021_22167_MOESM4_ESM.xlsx]

## Sheet: Figure 1
Figure 1a	Rabbit Anti-MT1-MMP antibody (abcam)				Figure 1a: Ra bbit anti-MT2-MMP (ThermoFisher)					Figure1a: Mouse anti-Transferrin Receptor (TFR) antibody (BD Biosciences)							Figure1b: Mouse anti-LDLR antibody , HL-1						Figure1b: Mouse anti-Calnexin (Cal) antibody (BD Biosciences)							Figure1b: Mouse anti-PCSK9 antibody, 15A6
Figure1c: Mouse anti-LDLR antibody , HL-1				Figure 1C. Rabbit Anti-MT1-MMP antibody (abcam)					Figure 1c: Ra bbit anti-MT2-MMP (ThermoFisher)					Figure 1c: Ra bbit anti-LRP1 (Novus Biologicals)
																			Figure1c: Mouse anti-Transferrin Receptor (TFR) antibody (BD Biosciences)
																											Figure 1c Quantification of relative densitometry
																											Scram	MT1-1	MT1-2
																											100	157	150
																											100	165	178
																											100	189	210
Figure1d: Mouse anti-LDLR antibody , HL-1					Figure 1d. Dylight800-conjugated anti-HA (rabbit) antibody (Rockland) to detect HA-tagged MT1-MMP.
																								Figure1e: a mouse anti-Calnexin (Cal) antibody (BD Biosciences) (Green) and a rabbit anti-MT1-MMP antibody (abcam) (red)
											Figure 1d: Mouse anti-Transferrin Receptor (TFR) antibody (BD Biosciences)							Figure 1e: Mouse anti-LDLR antibody , HL-1
Figure 1f-LDL binding (RFU/µg protein)
	Control siRNA	MT1-MMP siRNA
	269.172	639.138
	293.034	634.657
	250	582.834

## Sheet: Figure 2
Figure 2a: Mouse anti-LDLR antibody , HL-1					Figure 2a: A Dylight 800 conjugated rabbit anti HA-tag antibody (Rockland) to detect HA tagged MT1-MMP									Figure 2a. Mouse Anti-Actin antibody (BD Biosciences)
Figure 2b qRT-PCR
MT1-MMP	MT2-MMP	LDLR	SREBP2	PCSK9	IDOL	MT1-MMP	MT2-MMP	LDLR	SREBP2	PCSK9	IDOL	MT1-MMP	MT2-MMP	LDLR	SREBP2	PCSK9	IDOL
1	1	1	1	1	1	0.28	0.98	1.08	0.86	1.01	0.9	0.18	1.09	0.91	0.97	0.93	0.91
Figure 2c. Rabbit anti-LDLR antibody, 3143.											Figure 2c. A Dylight 800-conjugated rabbit anti HA-tag antibody (Rockland) to detect HA tagged MT1-MMP											Figure 2c. A mouse anti-actin antibody (BD Biosciences)
Figure 2d: A mouse anti-LDLR antibody, HL-1.				Figure 2d: a goat anti-albumin antibod (ThermoScientific)				Figure 2d: a mouse anti-LDLR antibody, HL-1-whole cell lysate						Figure 2d: A rabbit anti-MT1-MMP antibody (abcam)-whole cell lysate
																				Figure 2d: A mouse anti-actin antibody (BD Bioscience)
																										Figure 2d: Quantification.
																										Control	MT1-SiRNA
																										8.35	5.14
																										10.95	7.2
																										12.95	7
Figure 2e: A rabbit anti-Myc antibody to detectN-terminal Myc-tagged LDLR						Figure 2e: a goat anti-albumin antibod (ThermoScientific)					Figure 2e: A rabbit anti-Myc antibody to detectN-terminal Myc-tagged LDLR							Figure 2e: A Dylight 800-conjugated rabbit anti HA-tag antibody (Rockland) to detect HA tagged MT1-MMP										Figure 2e: A mouse anti-actin antibody (BD Bioscience)
																																				Figure 2e: Quantification
																																				PCDNA+LDLR	LDLR+MT1-MMP
																																				3	12
																																				1.5	8
																																				1	5
Figure 2f-sLDLR (ng/ml)-Knockdown of MT1-MMP
				Figure 2g: sLDLR (ng/ml)-Overexpression of MT1-MMP
Control-siRNA	MT1-MMP siRNA
2.72	0.95			PCDNA+LDLR	LDLR+MT1-MMP
1.413	1.5			33.96	42.3333
2	1.4			30.5467	41.9333
2.3	1.48			30.3733	49.7333

## Sheet: Figure 3
Figure 3a: A rabbit anti-LDLR antibody, 3143 (green). A mouse anti-transferrin receptor (BD Bioscience) (red)								Figure 3a: A rabbit anti-MT1-MMP antibody (abcam)				Figure 3b: A rabbit anti-LDLR antibody, 3143 (red).					Figure 3b: A rabbit anti-MT1-MMP antibody (abcam)
Figure 3c: A rabbit anti-LDLR antibody, 3143 (green).
				Figure 3c: A rabbit anti-MT1-MMP antibody (abcam)					Figure 3d: A rabbit anti-LDLR antibody, 3143 (green). A mouse anti-transferrin receptor (BD Bioscience) (red)
																Figure 3d: A rabbit anti-MT1-MMP antibody (abcam)
Figure 3e: Confocal images used in the figure are the original and uncropped pictures. A rabbit anti-MT1-MMP antibody (abcam) and a mouseanti-LDLR antibody (HL-1).													Figure 3g: A rabbit anti-LDLR antibody, 3143 (green). A mouse anti-Calnexin (BD Bioscience) (red)
Figure 3f: qRT-PCR
																				Figure 3g: Quantification
	Control-siRNA					MT1-siRNA
MT1-MMP	1.0558	1.00276	1.22155			0.616241	0.729234	0.729466												Control-siRNA	MT1-siRNA
LDLR	0.753591	0.954696	0.903315			0.644084	0.748956	0.716705												2	3.63
																				3.1	5.6
																				2.4	4.4
Figure 3g: A rabbit anti-LDLR antibody, 3143 (green). A mouse anti-Calnexin (BD Bioscience) (red)							Figre 3h. A Dylight800-conjugated rabbit anti-HA antibody to detect HA-tagged MT1-MMP
													Figure 3h: Quantification
													Empty-Adeno		MT1-Adeno
													1.39		0.16
													2.45		0.85
													2.6		0.9
													3.8		0.36
Figure 3i: Quantification sLDLR (ng/ml)				Figure 3j: Quantification sLDLR (ng/ml)
Control-siRNA	MT1-siRNA			Control-Adeno		MT1-Adeno
18.441	12.838			14.0477		26.105
16.6743	12.0139			14.1312		24.2059
15.4994	11.9997			15.3896		22.4117

## Sheet: Figure 4
Figure 4a: A rabbit anti-MT1-MMP antibody (abcam) Anti-MT1-MMP
			Figure 4a: A mouse anti-Actin antibody (BD Biosciences)
						Figure 4b: qRT-PCR
							MT1FLOX							MT1LKO
						Heart	0.498307	0.421354	0.898918	0.408307				0.917346	0.582405	0.846583	0.512405
						Liver	1.18927	1.0188	1.15395	0.737395	0.944675			0.246659	0.226266	0.288951	0.206447	0.298079
						Kidney	1.47798	1.58096	1.67383	1.62125	1.48096			1.58096	1.8956	1.375	1.1	1.475
						WAT	2.56781	4.08583	2.37566	2.36781				2.7727	3.50718	2.56396	2.5727
						Figure 4c: qRT-PCR
									MT1FLOX							MT1LKO
						MT1-MMP	1.18927	1.0188	1.15395	1.67383	1.62125	1.62125		0.246659	0.226266	0.288951	0.206447	0.298079	0.253674
						MT2-MMP	2.01291	1.90767	1.25617	2.15009	2.05039	1.78701		1.51452	1.50235	1.27475	2.55034	1.73523	2.10096
						ADAM17	2.11191	2.85682	3.09175	3.26446	2.75682			3.32947	2.98065	1.49065	4.2158	4.0158
Figure 4d:A rabbit anti-LDLR, 3143.					Figure 4d: A rabbit anti-LRP1 antibody (Novus Biologicals)					Figure 4d: A mouse anti-Actin (BD Biosciences)
															Figure 4d: Quantification
															MT1FLOX	MT1LKO
															1	1.6
															1	1.2
															0.8	1.3
															1.08	1.2
															1.02	1.7
															1.1	1.8
Figure 4e: Quantification-sLDLR (ng/ml)				Figure 4f
						MT1FLOX						MT1LKO
MT1Flox	MT1LKO			LDLR		1.59349	1.49849	1.65519	1.89214			1.53091	1.64277	1.18441	0.959088
19.2138	3.08359			SREBP2		1.84282	1.39579	1.84718	1.85119			1.6939	2.50523	1.81137	1.31335
24.5042	12.3709			HMGCOAR		1.14488	0.956284	1.08209	1.16031			1.21817	1.90748	1.44637	1.08319
19.9689	10.3587			PCSK9		1.60908	1.60854	1.77627	2.19166			1.61312	4.43177	1.53783	1.04074
15.1723	1.6232
7.87049	1.81527
5.86425	1.82912
Figure 4g: Total Cholesterol (mg/dl)				Figure 4h: The image used in the figure is the orginal and uncropped profile of plasma lipoprotein cholesterol
MT1Flox		MT1LKO		Figure 4i: A rabbit anti-LDLR, 3143.					Figure 4i: A rabbit anti-HA antibody (ThermoScientific) to detect HA tagged MT1-MMP (red); a mouse anti-Actin antibody (BD Bioscience) (Green)
85.6		68.2
82.9		66
73.8		69
85.08		80
81.2		75.8
77.5		46.5
Figure 4j: sLDLR (ng/ml)						Figure 4k: Plasma total cholesterol (mg/dl)
	Flox + AAV-GFP		LKO + AAV-MT1-MMP				FLOX + AAV-GFP		LKO + AAVMT1-MMP
	4.08481		10.3813				106		110
	5.18813		4.04406				102		88
	4.91227		5.74638				111		65
	5.11326		3.56418				88		67
	4.62551		5.53191				98		81
	5.21943						71		102

## Sheet: Figure 5
Figure 5a: A rabbit anti-LDLR antibody, 3143.				Figure 5a: A rabbit anti-HA antibody (Thermo Scientific)					Figure 5a: A mouse anti-actin antibody (BD Bioscientics)
Figure 5a: Quantification					Figure 5b: plasma HDL cholesterol (mg/dl)				Figure 5c: Plasma non-HDL cholesterol (mg/dl)
	Empty-Adenovirus		MT1-MMP-Adenovirus							Non-HDL cholesterol Empty-Adeno				Non-HDL cholesterol MT1-MMP Adeno
	0.32		0.18			HDL-C Empty-Adeno	HDL-C MT1-MMP- Adeno			28.569				37.832
	0.46		0.17			86.366	118.888			28.569				34.538
	0.58		0.15			74.84	137.826			30.245				39.478
	0.87		0.39			92.954	120.948			22.569				39.868
	0.8		0.38			95.954	124.948
Figure 5d: A rabbit anti LDLR, 3143.					Figure 5d: A rabbit anti-LRP1 (Novus)					Figure 5d: A mouse anti-Actin (BD Biosciences)
															Figure 5d: Quantification
															MT1Flox		MT1LKO
															0.18		0.3
															0.22		0.34
															0.19		0.3
															0.16		0.3
															0.26		0.28
															0.1		0.28
Figure 5e: Images used in the figure are the original and uncropped pictures						Figure 5f: Images used in the figure are the original and uncropped pictures
Figure 5e: Quantification (% Area stained)						Figure 5f: Quantification (% Area stained)
							MT1Flox		MT1LKO
	MT1Flox		MT1LKO				60		66.8
	7		10.1				56.8		59.9
	6.28		6.5				47.9		56
	8.99		11.9				53		47
	9.89		14.6				43		55
	10.42		9.3				41		48
	9.82		15.5
Figure 5g: Plasma non-HDL cholesterol (mg/dl)					Figure 5h: Plasma HDL-C (mg/dl)					Figure 5i: The image used in the figure is the original and uncropped picture.
						HDL-C MT1Flox		HDL-C MT1LKO
	Non HDL-C MT1Flox		Non HDL-C MT1LKO			168.9		75.1
	78.62		27.7			176.3		79.1
	75.16		29.2			184.3		80.1
	76.1		28.7			180.2		85.4
	79.9		27

## Sheet: Figure 6
Fraction	sLDLR (ng/ml)			Fraction	Cholesterol(mg/dl)		Figure 6c: a rabbit anti-LDLR polyclonal antibody, 772B				Figure 6c:A goat anti-apoB antibody (EMD Millipore)				Figure 6c: A rabbit anti-apoE antibody (abcam)
6	0.05			6	4.56
7	0.05			7	4.56
8	0.1			8	4.56
9	1.4			9	4.92
10	0.2			10	4.38
11	2.65			11	4.9
12	3.1			12	4.74
13	3.03			13	4.74
14	2.56			14	5.46
15	2.38			15	7.79
16	1.31			16	12.11
17	0.1			17	8.15
18	0.05			18	6
19	0.05			19	4.74
20	0.05			20	4.38
21	0.05			21	4.56
Fig 6a Plasma levels of sLDLR				Fig 6b: Plasma lipoprotein cholesterol
Figure 6d: A goat anti-apoB antibody (EMD Millipore)					Figure 6d: A rabbit anti-ApoE antibody (abcam)			Fraction	sLDLR (pg/ml)			Fraction	Cholesterol(mg/dl)
								6	90.5136			6	0
								7	115.896			7	0.157
								8	155.881			8	0.844
								9	630.899			9	0.157
								10	439.619			10	0.2
								11	905.929			11	1.187
								12	656.61			12	5.651
								13	381.487			13	5.2
								14	229.875			14	3.93
								15	408.221			15	2.217
								16	230			16	5.651
								17	166.998			17	1.874
								18	120			18	0.2
								19	93.7127			19	0.1
								20	100			20	0.1
Figure 6g: sLDLR in lipoproteins		pg/µg protein
	VLDL	LDL	HDL					Figure 6e-Plasma levels of sLDLR					Figure 6f: Plasma lipoprotein cholesterol
	47.9613	1.01793	0.20075
	50.5849	0.996937	0.212223
	55.9893	1.79865	0.49111
	75.6556	1.87303	0.629923
Figure 6h: sLDLR and total cholesterol				Figure 6i: sLDLR (ng/ml) and plasma cholesterol (mM)							Figure 6j: Lesion area
	TC (mM)	sLDLR (ng/ml)
	4.55	33.24			sLDLR-Normal		sLDLR-Medium		sLDLR-High			Control	MT1 Overexpression
	3.95	24.84			39.1867		18.68		64.5333			183	236
	5.11	15.6267			30.7333		34.68		42.08			206	209
	4.38	47.8667			23.0533		71.0267		45.76			107	178
	3.75	40.1467			39.1467		42.7867		22			105	308
	5.94	81.8533			66.8867		84.72		58.8			220	293
	4.45	36.9067			57.6133		36.3067		52.72			125	204
	4.34	34.3733			37.7867		40.9333		61.16
	4.32	31.7867			57.7067		84.24		102.52
	4.57	72.8933			43.5067		45.72		77.2133
	4.43	25.92			32.7067		40.36		77.0667		Figure 6k	Plasma total cholesteorl			Figure 6l. Aortic cholesteryl ester
	4.62	61.8667			9.05333		73.5467		131.907			AAV-GFP	AAV-Cre		AAV-GFP	AAV-Cre
	4.08	24.64			23.6933		65.0133		96.32			926.64	894.465		6.68168	2.3595
	6.62	77.0667			46.9467		34.92		54.3467			547.56	652.275		5.7525	2.3205
	7.3	131.907			24.84		35.8267		113.92			930.735	544.635		2.07675	3.1005
	3.62	50.8267			64.4933		73		57.5467			1059.43	727.74		5.10705	5.9865
	5.61	73			34.6667		35.64		71.3467			858.195	868.725		3.705	1.638
	3.28	18.5467			36.9067		50.8533		26.2933			503.685	265.005		9.594	2.80995
	4.89	64.4933			16.5067		41.5733		71.1467			627.115	627.115		10.8328	3.74154
	5.52	35.64			27.4267		48.5867		67.84			819.572	690.928		8.27613	9.35384
	6.27	113.92			114.587		73.7067		47.7733			646.687	711.519		4.98622	4.04817
	5.49	73.7067			22.52		55.8667		35.2667			676.86	732.518		9.25527	9.53359
	6.25	57.5467			64.36		56.8667					720.285	513.558		8.75084	7.02799
	4.48	39.1467			41.5733		37.9867					573.293	687.258
	4.78	38.36			29.04		35.56
	6.41	71.3467			26.7867		64.3733
	4.11	52.6267			24.64		44.3867
	5.51	50.8533			80		54.2667
	4.09	41.8667			41.8667		43.2933
	6.37	26.2933			22.56		78.9867
	5.68	41.5733			32.4267		84.4
	3.92	33.0133			80.08		35.88
	4.98	42.7867			33.24		75.7067
	5.78	84.3467			15.6267		95.1333
	4.57	60.88			50.88		80.2133
	4.64	32.7067			70.7733		42.9333
	6.14	95.1333			41.04		81.8533
	4.7	49.2133			25.92		84.3467
	3.84	57.28			18.5467		61.8
	5.01	60.4667			51.8533		112.493
	4.49	114.587			21.9467		94.4533
	3.08	53.76			50.08
	6.76	47.7733			23.3733
	4.16	50.08			45.6533
	5.28	40.36			28.2533
	5.23	40.9333			38.4
	2.5	38.4			49.2133
	4.15	38.08			57.28
	3.56	32.4267			61.8667
	3.34	40.6267			53.44
	3.48	21.9467			36.72
	5.7	65.0133			21.6133
	5.79	34.92			64.7867
	3.65	22.56			38.36
	5.82	35.8267			33.6533
	4.86	16.5067			24.84
	4.82	56.8667			40.6267
	4.28	27.4267			60.76
	4.5	22.52			53
	4.87	48.36			12.76
	5.63	44.3867			30.2
	4.91	54.2667			52.24
	4.04	32.44			19.0133
	5.08	43.2933			17.8933
	7.52	42.08			53.76
	6.76	67.84			38.08
	4.47	64.7867			33.0133
	2.42	60.76			47.8667
	2.9	53			40.1467
	3.23	57.6133			35.5067
	2.55	17.8933			34.3733
	5.3	84.72			31.7867
	6.99	45.76			50.8267
	5.45	71.0267			60.7867
	6.47	58.8			28.48
	4.67	23.0533			10.28
	5.98	84.4			15.4
	5.08	57.7067			48.36
	4.02	74.4667			32.44
	5.83	75.7067			39.0933
	5.43	73.5467			46.0933
	5.89	52.72			74.4667
	4.44	59.52			59.52
	5.07	35.56			102.333
	3.86	30.7333			52.6267
	5.61	77.2133			60.4667
	4.62	46.9467			50.6533
	5.3	64.3733			62.9333
	5.09	35.5067
	5.46	48.5867
	5.76	37.9867
	4.08	50.88
	8.84	54.3467
	3.85	51.8533
	4.6	60.7867
	4.29	70.7733
	5.45	45.72
	4.63	80
	4.53	80.08
	7.06	41.04
	4.29	28.48
	4.19	39.1867
	4.19	43.5067
	3.58	9.05333
	3.98	23.3733
	5.54	18.68
	4.74	10.28
	3.89	21.6133
	5.54	34.68
	4.74	15.4
	5.04	34.6667
	6.27	64.5333
	4.24	39.0933
	5.06	28.2533
	6.06	61.8
	5.23	55.8667
	6.1	112.493
	4.51	53.44
	4.94	50.6533
	7.72	96.32
	4.71	62.9333
	2.69	29.04
	4.11	30.2
	5.29	78.9867
	6.33	22
	5.12	46.0933
	4.93	26.7867
	5.85	35.88
	4.52	64.36
	5.64	80.2133
	4.98	23.6933
	7.82	61.16
	7.01	102.52
	5.41	42.9333
	3.71	45.6533
	3.86	41.04
	3.13	33.6533
	6.21	71.1467
	5.72	94.4533
	5.55	84.24
	3.22	52.24
	4.24	37.7867
	3.95	19.0133
	5.21	36.3067
	5.07	102.333
	5.15	36.72

## Sheet: Supple. Figure 1
Supple. Figure 1a: A mouse anti-LDLR antibody, HL-1					Spple. Figure1a: a mouse anti-PCSK9 antibody, 15A6						Supple. Figure 1b: A rabbit anti-LDLR antibody,3143				Supple. Figure 1b A rabbit anti-MT1-MMP antibody (abcam)					Supple. Figure 1b. A mouse anti-Actin antibody (BD Biosciences)
											Supple. Figure 1c. A mouse anti-PCSK9 antibody, 15A6.					Supple. Figure 1c A rabbit anti-HA antibody (ThermoFisher) to detect HA-tagged MT1-MMPAnti-MT1-MMP								Supple. Figure 1c. A mouse anti-Transferrin receptor antibody (BD Biosciences)
Supple. Figure 1a: A rabbit anti-MT1-MMP antibody (abcam)					Supple. Figure 1a: A mouse anti-Transferrin receptor antibody (BD Biosciences)
Supple. Figure 1d. A mouse anti-transferrin receptor antibody (BD Biosciences) (Red) and a rabbit anti-LDLR antibody, 3143(Green)										Supple. Figure 1d A rabbit anti-MT1-MMP antibody (abcam) (Red) and a mouse anti anti-Actin antibody (BD Biosciences)(Green)									Supple. Figure 1e. A mouse anti-LDLR antibody, HL-1.				Supple. Figure 1e A rabbit anti-MT1-MMP antibody (abcam)					Supple. Figure 1e . A mouse anti-Transferrin Receptor (TFR) antibody (BD Biosciences)
Supple. Figure 1f. A mouse anti-LDLR antibody, 3143 (whole cell lysate)						Supple. Figure 1f. A rabbit anti-HA antibody (thermoFisher) to detect HA-tagged MT1-MMP (whole cell lysate)
Supple. Figure 1f. A rabbit anti-LDLR antibody, HL-1, and a rabbit anti-HA antibody (ThermoFisher) to detect HA-tagged MT1-MMP (Immunoprecipitation samples)
Supple. Figure 1g. Images used in the figure are the origincal and uncropped pictures.

## Sheet: Supple. Figure 2
Supple. Figure 2b: Genotyping					Supple. Figure 2c: Genotyping						Supple. Figure 2e: Body weight			Supple. Figure 2f: ALT
											MT1Flox	MT1LKO		MT1Flox	MT1LKO
											20	19.36		37.0438	24.2701
											20.5	20.56		20.438	5.10949
											20.5	20.41		3.83212	25.5475
											20.12	20.6		39.5985	15.3285
											20.34	21.34		22.438	10.1095
											20	20.27		3.93212	20.5475

## Sheet: Supple. Figure 3
Supple. Figure 3a: Images used in the figure are the original and uncropped pictures.														Supple. Figure 3c:A rabbit anti-mouse PCSK9 antibody (abcam)					Supple. Figure 3c: A mouse anti-Actin (BD Biosciences)
Supple. Figure 3a Quantification.			Supple. Figure 3b Zymography								Supple. Figure 3b: Quantification
											Flox	LKO
MT1Flox	MT1LKO										0.068903	0.226174											Supple. Figure 3c: Quantification
12.7	8.2										0.153324	0.123931
10	9.4										0.178369	0.071301											Flox	LKO
19.5	24.1										0.201409	0.043049											0.16	0.13
21.3	15.5																						0.16	0.1
16.9	20.4																						0.13	0.14
19.5	21.3																						0.13	0.09
																							0.15	0.15
																							0.1	0.16
Supple. Figure 3d: Plasma PCSK9			Supple. Figure 3e: Plasma TG			Supple. Figure 3f:Liver TG				Supple. Figure 3g: Liver toal cholesterol (TC)
Flox	LKO
13.072	9.152		MT1Flox	MT1LKO						MT1Flox	MT1LKO
17.58	8.6		1.96	2.34		MT1Flox	MT1LKO			14.8837	10.4762
17.132	11.136		2.07	2.26		51.4942	31.6321			30.2778	18.4444
4.796	5.296		2.01	1.82		78.7289	35.428			16.7391	23
8.192	3.42		1.05	2.2		40.4341	35.428			28.0488	20.5263
6.844	6.52		1.85	1.07		60.4868	65.2621
			2.02	0.95

## Sheet: Supple. Figue 4
Supple. Figure 4a: Liver TG-Western type diet				Supple. Figure 4b: Liver TC-Western diet
FLOX	LKO
75.9171	73.8083
123.365	166.069			FLOX	LKO
106.284	171.426			38.8571	163.889
83.0344	143.627			47.8571	41.875
55.3563	189.793			38.2857	90.9677
151.834	102.196			55	110.27
				43.75	170.714
				118.857	63.0769
Supple. Figure 4c: qRT-PCR
		MT1FLOX					MT1LKO
	Ldlr	1.07238	1.21211	0.953443	1.3115		0.849077	1.17859	0.779265	1.23679
	Srebp2	1.10116	1.3939	0.896962	1.2939		1.44266	1.48756	1.66893	1.44893
	Hmgcr	1.14397	0.935885	0.867694	0.835885		1.37969	1.191	1.00402	1.20402
	Pcsk9	1.14333	1.12097	1.02445	1.22097		1.4918	1.3274	0.843308	1.43308
Supple. Figure 4d: Body weight
	MT1Flox					MT1LKO
Week6	16.3	17.1	16.34	14.78		15.27	15.59	13.19	13.67
Week8	21.56	24.94	22.08	19.95		23.09	22.47	21.96	21.49
Week10	22.85	28.6	25.67	22.99		26.13	26.79	24.41	24
Week12	26.11	35.27	30.29	26.15		30.81	30.93	29.47	27.45
Week14	27.05	38.36	33.98	27.5		34.19	32.06	30	28.02
Figure 4e: HE stainng. The images used in the figure are the original and uncropped picture.							Supple. Figure 4g: Zymography					Supple. Figure 4h: Quantification
Supple. Figure 4f:ALT												MT1FLOX	MT1LKO
												3.4	2.5
MT1Flox	MT1LKO											2	1.8
39.5985	25.5475											1.5	1.5
30.6569	24.2701
38.3212	24.2701
11.4963	29.3796
16.1801	20
19.1606	16.1801
	102.616

[truncated: 2 more sheets: Supple. Figure 5, Supple. Figure 6]
